# Supplementary material for: Population-based references for waist and hip circumferences, waist-to-hip and waist-to-height ratios for children and adolescents, and evaluation of their predictive ability
Source: Eur J Pediatr. 2023 May 4;182(7):3217–29. doi: 10.1007/s00431-023-05001-4 (PMC10353968; doi:10.1007/s00431-023-05001-4)
Supplement: Supplementary file 1 — Supplementary file1 (XLSX 47 KB) [file 431_2023_5001_MOESM1_ESM.xlsx]

## Sheet: Online Resource 1
		Population-based references for waist and hip circumferences, waist-to-hip and waist-to-height ratios for children and adolescents, and evaluation of their predictive ability
		European Journal of Pediatrics
		Zbigniew Kułaga1, Anna Świąder-Leśniak2, Aneta Kotowska1, Mieczysław Litwin3
		Affiliations: 1Public Health Department, The Children’s Memorial Health Institute, Al. Dzieci Polskich 20, 04-730 Warsaw, Poland 2Laboratory of Anthropology, The Children’s Memorial Health Institute, Al. Dzieci Polskich 20, 04-730 Warsaw, Poland 3Department of Nephrology and Arterial Hypertension, The Children’s Memorial Health Institute, Al. Dzieci Polskich 20, 04-730 Warsaw, Poland
		Corresponding author e-mail: z.kulaga@ipczd.pl

## Sheet: Boys waist
boys waist	Waist Percentiles
age (years)	Third	Fifth	Tenth	25	50	75	90	95	97	cutoff adult 94 cm
3	44.5967	45.0781	45.8653	47.3236	49.2057	51.4552	53.9153	55.6575	56.9269	56.7728
3.5	45.1671	45.6658	46.4824	47.9999	49.9676	52.3345	54.9443	56.8075	58.1736	58.0073
4	45.7182	46.2344	47.0812	48.6594	50.7158	53.2059	55.9753	57.9693	59.4412	59.2616
4.5	46.2423	46.7767	47.6548	49.2966	51.4466	54.0687	57.0115	59.1502	60.7406	60.546
5	46.7516	47.3052	48.2165	49.926	52.1768	54.9427	58.078	60.3799	62.1059	61.894
5.5	47.2686	47.8428	48.7897	50.5723	52.933	55.8573	59.2082	61.6962	63.579	63.347
6	47.7923	48.3888	49.3744	51.2364	53.7171	56.8165	60.4094	63.1097	65.1741	64.9186
6.5	48.3151	48.9354	49.9622	51.9093	54.5189	57.8076	61.6654	64.6018	66.871	66.589
7	48.8425	49.4883	50.5592	52.5971	55.3446	58.8367	62.9816	66.1772	68.6741	68.3623
7.5	49.3921	50.0659	51.1855	53.3234	56.2226	59.939	64.403	67.8899	70.6455	70.2999
8	49.9716	50.6763	51.8495	54.0973	57.1628	61.125	65.9397	69.7495	72.7949	72.4111
8.5	50.5591	51.297	52.5271	54.8915	58.1328	62.3541	67.5392	71.6915	75.0466	74.6219
9	51.1538	51.9255	53.2138	55.6969	59.116	63.5977	69.1531	73.6477	77.3128	76.8471
9.5	51.7604	52.5649	53.9096	56.5065	60.0942	64.819	70.714	75.5179	79.4604	78.9581
10	52.3904	53.2254	54.6219	57.322	61.0594	65.994	72.1714	77.2228	81.3809	80.8505
10.5	53.0674	53.9298	55.3725	58.1632	62.0278	67.1328	73.5248	78.7509	83.0506	82.5023
11	53.81	54.6967	56.1797	59.0477	63.0168	68.253	74.7941	80.1252	84.4974	83.9406
11.5	54.62	55.5268	57.043	59.9723	64.0191	69.3424	75.9614	81.3252	85.6997	85.144
12	55.5042	56.4259	57.9656	60.9353	65.0261	70.3828	76.9972	82.3131	86.6155	86.0707
12.5	56.4805	57.4107	58.9631	61.9504	66.0497	71.386	77.9183	83.1162	87.285	86.7592
13	57.525	58.4582	60.0133	62.9984	67.0767	72.3512	78.7479	83.7848	87.787	87.2841
13.5	58.5981	59.5296	61.0796	64.0466	68.0815	73.2647	79.4912	84.3432	88.1634	87.6851
14	59.6677	60.5946	62.1345	65.0739	69.0525	74.1286	80.1696	84.8293	88.4662	88.0125
14.5	60.7449	61.6661	63.1946	66.1039	70.0238	74.9922	80.8524	85.3296	88.7958	88.3648
15	61.8009	62.7174	64.2362	67.1198	70.9893	75.8658	81.5728	85.8973	89.2224	88.8101
15.5	62.8018	63.7162	65.2298	68.098	71.9343	76.747	82.3452	86.5602	89.7841	89.3852
16	63.7671	64.6827	66.197	69.0623	72.8855	77.6654	83.2004	87.3485	90.5088	90.1183
16.5	64.7098	65.6298	67.1505	70.025	73.8538	78.6293	84.1415	88.2589	91.3873	91.0012
17	65.5948	66.5222	68.0546	70.949	74.8	79.5954	85.1187	89.2351	92.3572	91.9722
17.5	66.4042	67.3415	68.8898	71.8132	75.7	80.5351	86.0966	90.2355	93.371	92.9844
18	67.1642	68.1127	69.6794	72.6365	76.5658	81.4499	87.0613	91.2324	94.389	94

## Sheet: Boys hip
boys hip	Hip Percentiles
age (years)	Third	Fifth	Tenth	25	50	75	90	95	97
3	47.7648	48.306	49.1942	50.8486	53.0025	55.6081	58.5018	60.5822	62.1161
3.5	48.8682	49.4309	50.3546	52.0765	54.3209	57.0397	60.0645	62.2428	63.8509
4	49.9308	50.5166	51.4789	53.2743	55.6181	58.4633	61.6364	63.927	65.6212
4.5	50.9166	51.5276	52.532	54.4085	56.8634	59.8517	63.196	65.6185	67.415
5	51.854	52.4928	53.5438	55.5106	58.0905	61.2422	64.7851	67.3627	69.2807
5.5	52.8089	53.4785	54.5812	56.6489	59.3689	62.7051	66.4742	69.2299	71.2883
6	53.8458	54.5497	55.7101	57.89	60.7661	64.3074	68.3278	71.2815	73.4961
6.5	54.9659	55.7074	56.931	59.233	62.2777	66.0384	70.325	73.486	75.8633
7	56.1336	56.9157	58.207	60.6391	63.8612	67.8492	72.4055	75.7725	78.3086
7.5	57.3043	58.1303	59.4949	62.0666	65.4765	69.7004	74.5292	78.0988	80.7874
8	58.4465	59.3204	60.764	63.4853	67.0931	71.5602	76.6609	80.4252	83.2561
8.5	59.5335	60.4585	61.9865	64.8655	68.679	73.3921	78.7576	82.7031	85.6607
9	60.5863	61.5652	63.1815	66.2239	70.2462	75.2014	80.8153	84.9209	87.9841
9.5	61.6282	62.6614	64.3662	67.5701	71.7935	76.9726	82.8011	87.0331	90.1718
10	62.6722	63.7581	65.548	68.9046	73.3126	78.6871	84.6879	89.0088	92.1918
10.5	63.7586	64.8942	66.7635	70.26	74.8314	80.3694	86.499	90.8735	94.0732
11	64.9295	66.1107	68.0523	71.6738	76.3859	82.0556	88.2753	92.6748	95.8705
11.5	66.207	67.4281	69.4321	73.1588	77.9839	83.75	90.0204	94.4181	97.5919
12	67.5978	68.8502	70.9021	74.7061	79.6072	85.425	91.6997	96.0658	99.1982
12.5	69.1353	70.4074	72.4884	76.3352	81.2689	87.0907	93.3246	97.6334	100.71
13	70.8282	72.1068	74.1955	78.0468	82.9675	88.7454	94.8972	99.1274	102.136
13.5	72.6413	73.9117	75.9843	79.798	84.6552	90.3366	96.3596	100.486	103.413
14	74.5205	75.7687	77.8029	81.539	86.2848	91.819	97.6666	101.661	104.49
14.5	76.4063	77.6224	79.6026	83.2338	87.8367	93.1916	98.8364	102.685	105.408
15	78.1727	79.3527	81.273	84.7904	89.2425	94.4143	99.8586	103.568	106.189
15.5	79.7423	80.8876	82.7503	86.16	90.472	95.4768	100.743	104.329	106.864
16	81.1268	82.2405	84.0514	87.3645	91.5519	96.4102	101.521	105.002	107.463
16.5	82.3529	83.4386	85.2034	88.431	92.5085	97.2379	102.213	105.602	107.998
17	83.4342	84.4951	86.2192	89.371	93.3512	97.9661	102.82	106.126	108.465
17.5	84.4066	85.4451	87.1324	90.2156	94.1073	98.6176	103.36	106.59	108.874
18	85.3261	86.3433	87.9954	91.0131	94.8197	99.2285	103.861	107.016	109.247

## Sheet: Boys WHtR
boys WHtR	WHtR Percentiles
age (years)	Third	Fifth	Tenth	25	50	75	90	95	97	adult cuf-off WHtR=0.5
3	0.460477	0.465049	0.472504	0.486229	0.50377	0.524469	0.546755	0.562302	0.573501	0.555177
3.5	0.45031	0.45489	0.462372	0.476185	0.493923	0.514987	0.537844	0.55391	0.565552	0.546535
4	0.440681	0.445266	0.452766	0.466655	0.484572	0.505982	0.529398	0.545984	0.558073	0.538356
4.5	0.431858	0.436448	0.443968	0.457933	0.476032	0.497793	0.521783	0.53891	0.551469	0.531018
5	0.423854	0.428455	0.436005	0.450066	0.468374	0.49053	0.515157	0.532886	0.545973	0.524701
5.5	0.416673	0.421295	0.428891	0.44308	0.461647	0.48427	0.509641	0.528072	0.541776	0.519545
6	0.410208	0.414862	0.422523	0.436882	0.455769	0.478953	0.505211	0.524477	0.53892	0.515542
6.5	0.404344	0.409039	0.416783	0.431344	0.450605	0.474436	0.501714	0.521951	0.537261	0.51254
7	0.399044	0.403787	0.411625	0.426415	0.446092	0.470641	0.499057	0.520393	0.536696	0.510442
7.5	0.394522	0.399321	0.407266	0.422311	0.442445	0.467777	0.497445	0.520003	0.537426	0.50945
8	0.390831	0.395692	0.403754	0.419072	0.43969	0.465847	0.496843	0.520717	0.539362	0.509512
8.5	0.387766	0.392691	0.400871	0.416466	0.437569	0.464558	0.496906	0.522139	0.54207	0.510259
9	0.385163	0.390148	0.398442	0.414299	0.435861	0.463641	0.497291	0.523857	0.545068	0.511311
9.5	0.382883	0.387921	0.396313	0.412395	0.434356	0.462828	0.497633	0.525402	0.547788	0.512254
10	0.380817	0.385895	0.394361	0.410616	0.432885	0.461896	0.497616	0.526351	0.549694	0.512716
10.5	0.378888	0.38399	0.392505	0.408873	0.431346	0.46072	0.497063	0.526467	0.550481	0.512495
11	0.377012	0.382126	0.390662	0.407084	0.429659	0.459218	0.495887	0.525646	0.550019	0.511494
11.5	0.375038	0.380148	0.388678	0.405093	0.427662	0.457224	0.493913	0.523702	0.548108	0.509535
12	0.372873	0.377963	0.386459	0.4028	0.425255	0.454636	0.491038	0.520531	0.544646	0.506512
12.5	0.370571	0.375629	0.384066	0.400281	0.422529	0.451573	0.487429	0.516355	0.539909	0.502621
13	0.368245	0.373261	0.381625	0.39768	0.419663	0.448267	0.483409	0.511592	0.534415	0.498231
13.5	0.366058	0.371031	0.379316	0.395198	0.41689	0.445007	0.479348	0.506701	0.52871	0.493756
14	0.364248	0.369182	0.377395	0.393115	0.414526	0.442161	0.475699	0.502217	0.523407	0.489691
14.5	0.363192	0.3681	0.376263	0.391861	0.413045	0.440271	0.4731	0.498864	0.519313	0.486716
15	0.363002	0.367901	0.376043	0.391577	0.412618	0.439545	0.471819	0.496969	0.516805	0.485132
15.5	0.363665	0.368574	0.376727	0.392259	0.413245	0.44	0.471888	0.496579	0.515942	0.484977
16	0.365208	0.370146	0.378342	0.393936	0.414957	0.441665	0.473336	0.497718	0.516742	0.486277
16.5	0.36752	0.372504	0.380772	0.396483	0.41762	0.444391	0.475992	0.500196	0.518994	0.488854
17	0.370319	0.375362	0.383722	0.399591	0.420899	0.44781	0.479441	0.503554	0.522203	0.492268
17.5	0.373323	0.378431	0.386895	0.402946	0.424459	0.451554	0.483276	0.507349	0.525896	0.496094
18	0.37634	0.381517	0.390089	0.40633	0.428059	0.455352	0.487182	0.511233	0.529691	0.5

## Sheet: Boys WHR
boys WHR	WHR Percentiles
age (years)	Third	Fifth	Tenth	25	50	75	90	95	97	adult cuf-off WHR=0.9
3	0.847677	0.857717	0.873125	0.898683	0.926832	0.95473	0.979634	0.994456	1.00404	1.00352
3.5	0.842812	0.852442	0.867272	0.892006	0.919435	0.946812	0.971408	0.986115	0.995649	0.995133
4	0.837896	0.847155	0.861459	0.885439	0.912209	0.939109	0.963429	0.978038	0.987535	0.987021
4.5	0.833143	0.842072	0.855909	0.879217	0.905401	0.931885	0.955978	0.970517	0.979996	0.979483
5	0.828227	0.836863	0.850283	0.872994	0.898663	0.924792	0.948707	0.963206	0.972684	0.97217
5.5	0.822713	0.83109	0.844142	0.866327	0.891549	0.917386	0.941177	0.955667	0.965167	0.964651
6	0.816271	0.824424	0.83716	0.858901	0.883761	0.909386	0.933124	0.94765	0.957202	0.956682
6.5	0.80901	0.816973	0.829446	0.850825	0.875411	0.900911	0.924678	0.93929	0.948928	0.948404
7	0.801621	0.809431	0.821691	0.842794	0.8672	0.892671	0.916558	0.931317	0.941081	0.940549
7.5	0.795153	0.802846	0.814952	0.835875	0.860209	0.885765	0.909885	0.924863	0.934804	0.934262
8	0.789912	0.797523	0.809529	0.830363	0.854731	0.880487	0.904955	0.920227	0.930399	0.929843
8.5	0.785618	0.793174	0.805122	0.825937	0.85042	0.876465	0.90137	0.916999	0.927445	0.926873
9	0.781733	0.789249	0.801161	0.821994	0.846635	0.873015	0.898409	0.914431	0.925178	0.924589
9.5	0.777905	0.785388	0.797273	0.818138	0.842947	0.869672	0.895567	0.911995	0.923052	0.922446
10	0.774007	0.781459	0.793318	0.814208	0.839173	0.866227	0.892607	0.90943	0.920794	0.92017
10.5	0.770135	0.777552	0.789379	0.810279	0.835373	0.862718	0.889541	0.906733	0.918386	0.917745
11	0.766572	0.773956	0.785747	0.806646	0.831844	0.859442	0.886664	0.904193	0.916112	0.915456
11.5	0.763037	0.770384	0.782134	0.803011	0.828279	0.856078	0.883634	0.901454	0.913606	0.912936
12	0.759197	0.766501	0.778195	0.799019	0.824301	0.852225	0.880024	0.898069	0.910405	0.909724
12.5	0.754938	0.76219	0.773812	0.794545	0.819784	0.847751	0.875696	0.893892	0.90636	0.905671
13	0.750252	0.757445	0.768984	0.789597	0.814746	0.842689	0.870695	0.888981	0.901533	0.900839
13.5	0.745418	0.75255	0.763997	0.784472	0.809497	0.837364	0.865364	0.883686	0.896281	0.895585
14	0.740817	0.747889	0.759246	0.779579	0.804465	0.832227	0.860176	0.878497	0.891108	0.890411
14.5	0.737181	0.744202	0.755484	0.775696	0.800463	0.82813	0.856029	0.874343	0.886962	0.886263
15	0.735062	0.742051	0.753285	0.773424	0.798124	0.825749	0.853642	0.871974	0.884616	0.883916
15.5	0.734396	0.741375	0.752595	0.772719	0.797423	0.825081	0.853042	0.871439	0.884135	0.883432
16	0.73511	0.7421	0.753343	0.77352	0.798307	0.826088	0.854205	0.872724	0.885513	0.884804
16.5	0.737	0.744023	0.755322	0.77561	0.800553	0.828535	0.856888	0.87558	0.888497	0.887781
17	0.739553	0.746623	0.757999	0.778436	0.80358	0.831813	0.860448	0.879343	0.892409	0.891685
17.5	0.742284	0.749407	0.760873	0.78148	0.80685	0.83536	0.864304	0.883419	0.896644	0.89591
18	0.744831	0.752011	0.763571	0.784356	0.809961	0.838757	0.868017	0.887355	0.900742	0.9

## Sheet: Girls waist
girls waist	Waist Percentiles
age (years)	Third	Fifth	Tenth	25	50	75	90	95	97	cutoff adult 80 cm
3	43.5349	44.0486	44.8874	46.4346	48.4171	50.762	53.2908	55.056	56.3275	54.6987
3.5	44.0244	44.5568	45.4277	47.0397	49.1165	51.5911	54.284	56.1802	57.5551	55.7952
4	44.4999	45.0506	45.9532	47.6294	49.8008	52.4068	55.2689	57.3022	58.7867	56.8881
4.5	44.9484	45.5169	46.4501	48.1891	50.4536	53.1907	56.224	58.3982	59.9966	57.9541
5	45.379	45.9648	46.9282	48.729	51.0858	53.9543	57.1617	59.4812	61.1984	59.0059
5.5	45.8068	46.4099	47.4034	49.2661	51.7157	54.7178	58.1043	60.5754	62.4179	60.0675
6	46.2509	46.8718	47.896	49.8219	52.3672	55.5076	59.0818	61.7138	63.6908	61.171
6.5	46.7143	47.3535	48.4097	50.4017	53.047	56.3331	60.1074	62.9128	65.0364	62.3323
7	47.2055	47.8642	48.9543	51.0164	53.768	57.2101	61.2003	64.1954	66.4808	63.5734
7.5	47.7405	48.42	49.5462	51.6828	54.5477	58.1564	62.3794	65.581	68.0446	64.9138
8	48.3332	49.0346	50.1987	52.4136	55.3973	59.1808	63.6495	67.0711	69.7261	66.3554
8.5	48.9804	49.7044	50.9077	53.203	56.3085	60.2715	64.9931	68.6428	71.4979	67.8767
9	49.6654	50.4119	51.6544	54.0298	57.2563	61.3972	66.3705	70.2486	73.3056	69.4319
9.5	50.3792	51.1471	52.4265	54.877	58.2165	62.5228	67.7296	71.8201	75.0656	70.9563
10	51.1238	51.9105	53.222	55.7377	59.1739	63.6202	69.0228	73.2903	76.6929	72.3873
10.5	51.9089	52.7108	54.0483	56.6157	60.1271	64.6795	70.2264	74.6219	78.1365	73.6907
11	52.7485	53.5615	54.9175	57.5206	61.0813	65.6987	71.3268	75.7889	79.3584	74.8434
11.5	53.6463	54.4656	55.8315	58.4518	62.0317	66.6663	72.3025	76.7598	80.3177	75.8161
12	54.5984	55.4192	56.7867	59.4063	62.9769	67.5838	73.1603	77.5478	81.0344	76.6207
12.5	55.5639	56.3827	57.7455	60.3514	63.8928	68.4424	73.9168	78.1962	81.5779	77.2942
13	56.4723	57.287	58.6414	61.2265	64.7288	69.2081	74.5653	78.7257	81.9946	77.8508
13.5	57.286	58.0954	59.4398	62.0012	65.461	69.8678	75.1083	79.1532	82.3148	78.3045
14	57.9953	58.799	60.1329	62.6701	66.0883	70.4258	75.5577	79.4975	82.5628	78.6725
14.5	58.5964	59.3947	60.7187	63.2333	66.6135	70.8888	75.9252	79.7739	82.7568	78.9694
15	59.0827	59.8763	61.1917	63.6872	67.0355	71.2594	76.218	79.9933	82.9103	79.2051
15.5	59.4678	60.2576	61.5661	64.0464	67.3693	71.5529	76.4509	80.1694	83.0357	79.3939
16	59.7792	60.566	61.8689	64.337	67.6398	71.7914	76.6418	80.3161	83.1432	79.5504
16.5	60.0392	60.8235	62.1218	64.5799	67.8662	71.9919	76.8036	80.4422	83.2376	79.6845
17	60.2591	61.0413	62.3358	64.7854	68.058	72.1621	76.9419	80.5511	83.3205	79.7998
17.5	60.4531	61.2334	62.5246	64.9668	68.2274	72.3125	77.0646	80.6482	83.3952	79.9027
18	60.6362	61.4148	62.7027	65.138	68.3872	72.4546	77.1806	80.7403	83.4663	80

## Sheet: Girls hip
girls hip	Hip Percentiles
age (years)	Third	Fifth	Tenth	25	50	75	90	95	97
3	47.9682	48.5799	49.5694	51.363	53.5983	56.146	58.7716	60.5273	61.7523
3.5	48.9059	49.5486	50.5914	52.4919	54.8798	57.6299	60.4984	62.4374	63.8008
4	49.9149	50.5876	51.6822	53.6868	56.2253	59.178	62.2939	64.4229	65.9315
4.5	50.9114	51.612	52.754	54.8526	57.5241	60.6527	63.9812	66.2724	67.9048
5	51.8834	52.6091	53.7935	55.9755	58.7635	62.0446	65.5557	67.9859	69.7243
5.5	52.8875	53.6358	54.8586	57.1163	60.0108	63.4328	67.115	69.6769	71.5165
6	54.0272	54.7958	56.0534	58.3813	61.3785	64.9414	68.8017	71.5052	73.4563
6.5	55.2252	56.014	57.3066	59.7063	62.8097	66.5218	70.5751	73.4351	75.511
7	56.4193	57.2321	58.5661	61.0488	64.2733	68.1523	72.4183	75.4496	77.6617
7.5	57.6009	58.443	59.8267	62.4079	65.7723	69.8391	74.339	77.5553	79.9132
8	58.7833	59.6625	61.1078	63.8067	67.3299	71.5968	76.3283	79.717	82.2048
8.5	59.9556	60.8814	62.4027	65.2404	68.9378	73.4024	78.3323	81.8473	84.4182
9	61.1005	62.0802	63.688	66.6795	70.56	75.2154	80.3115	83.9128	86.5284
9.5	62.2315	63.2687	64.968	68.119	72.1832	77.0197	82.2582	85.9212	88.5601
10	63.3301	64.4258	66.2179	69.5307	73.7811	78.802	84.1888	87.9208	90.5903
10.5	64.4934	65.6473	67.5326	71.0096	75.4539	80.6757	86.2402	90.0697	92.7954
11	65.8752	67.0799	69.0473	72.6734	77.3026	82.7321	88.5041	92.4671	95.2827
11.5	67.5526	68.7885	70.8072	74.5288	79.2817	84.859	90.7918	94.8675	97.7644
12	69.5496	70.8049	72.8524	76.6171	81.406	86.9971	92.909	96.9486	99.8086
12.5	71.751	73.0217	75.0879	78.8663	83.6321	89.1367	94.885	98.7687	101.496
13	73.8508	75.1365	77.2183	80.9961	85.7057	91.066	96.5701	100.234	102.78
13.5	75.815	77.0961	79.1631	82.8901	87.493	92.6716	97.9217	101.378	103.762
14	77.7163	78.9545	80.9512	84.5487	88.9869	93.976	99.0305	102.357	104.651
14.5	79.4324	80.6088	82.5091	85.9438	90.2035	95.0247	99.9492	103.214	105.478
15	80.761	81.8848	83.7036	87.0036	91.1206	95.8174	100.66	103.899	106.159
15.5	81.7255	82.8115	84.5722	87.7762	91.7927	96.4044	101.197	104.425	106.69
16	82.4384	83.4975	85.2166	88.3523	92.2983	96.8522	101.615	104.842	107.115
16.5	83.0062	84.0445	85.7316	88.815	92.7072	97.2184	101.961	105.191	107.475
17	83.4536	84.476	86.1385	89.1817	93.0326	97.511	102.239	105.473	107.766
17.5	83.7868	84.7976	86.4422	89.4558	93.2763	97.7303	102.447	105.683	107.983
18	84.0397	85.0418	86.673	89.6644	93.4618	97.8972	102.606	105.843	108.148

## Sheet: Girls WHtR
girls WHtR	WHtR Percentiles
age (years)	Third	Fifth	Tenth	25	50	75	90	95	97	adult cuf-off WHtR=0.5
3	0.453305	0.458557	0.467082	0.482634	0.50222	0.524859	0.548595	0.564726	0.576117	0.570391
3.5	0.443651	0.44884	0.457278	0.472725	0.49228	0.515039	0.5391	0.555578	0.56728	0.56139
4	0.43426	0.439388	0.44774	0.463081	0.482604	0.505484	0.529875	0.546712	0.558739	0.552678
4.5	0.425157	0.430228	0.438503	0.453751	0.473256	0.496272	0.521016	0.538236	0.550611	0.544367
5	0.416563	0.421586	0.429798	0.44498	0.4645	0.487694	0.512847	0.530498	0.543264	0.536814
5.5	0.408654	0.413641	0.421808	0.436954	0.456531	0.479957	0.505591	0.523736	0.536948	0.530263
6	0.401606	0.406566	0.414704	0.429848	0.449524	0.473242	0.499438	0.518153	0.531879	0.524923
6.5	0.395411	0.400356	0.408482	0.423654	0.443474	0.467546	0.494391	0.51376	0.528074	0.520807
7	0.390001	0.39494	0.403071	0.418302	0.438307	0.462789	0.490365	0.510463	0.525438	0.517823
7.5	0.385348	0.390291	0.398442	0.41376	0.433988	0.458927	0.487302	0.508198	0.5239	0.515901
8	0.38144	0.386394	0.394577	0.410002	0.430474	0.455901	0.485118	0.506858	0.523334	0.514924
8.5	0.378155	0.383124	0.391344	0.406884	0.42761	0.453532	0.483605	0.506212	0.523492	0.514655
9	0.375291	0.380275	0.388531	0.404182	0.425149	0.451547	0.482453	0.505915	0.524001	0.514735
9.5	0.372728	0.377722	0.386004	0.401742	0.422911	0.449721	0.48137	0.505619	0.524457	0.514788
10	0.370275	0.375268	0.383559	0.399342	0.420644	0.447758	0.479995	0.50489	0.524366	0.514354
10.5	0.367862	0.372843	0.381119	0.396901	0.418256	0.445544	0.478172	0.503529	0.523477	0.51321
11	0.365537	0.370495	0.378739	0.394473	0.415801	0.443126	0.475923	0.501523	0.521742	0.511326
11.5	0.363388	0.368317	0.376514	0.392166	0.413399	0.440635	0.473384	0.498997	0.519264	0.508819
12	0.361627	0.366527	0.374673	0.390229	0.411328	0.438389	0.47092	0.496359	0.516484	0.506112
12.5	0.360422	0.365295	0.373398	0.388861	0.40982	0.436669	0.468893	0.494044	0.513908	0.503675
13	0.359678	0.364533	0.372602	0.387989	0.40882	0.435455	0.467334	0.492138	0.511675	0.501617
13.5	0.359349	0.364194	0.37224	0.387573	0.408295	0.434726	0.466249	0.490678	0.509849	0.499987
14	0.359489	0.36433	0.372367	0.387663	0.408297	0.434542	0.465716	0.489762	0.508555	0.498896
14.5	0.360123	0.364966	0.373002	0.388277	0.40884	0.434912	0.465738	0.489396	0.507802	0.498352
15	0.36098	0.365829	0.373868	0.389129	0.409626	0.435525	0.465997	0.489255	0.507265	0.498028
15.5	0.361871	0.366726	0.374771	0.390022	0.410459	0.436193	0.466325	0.4892	0.506831	0.497798
16	0.362807	0.367669	0.37572	0.390966	0.411354	0.436953	0.466802	0.48936	0.506679	0.497813
16.5	0.363802	0.368671	0.376728	0.391974	0.412332	0.437838	0.46749	0.489825	0.506926	0.498177
17	0.36468	0.369554	0.377617	0.392864	0.413207	0.438659	0.468191	0.490393	0.507362	0.498684
17.5	0.365424	0.3703	0.378366	0.393616	0.413952	0.43938	0.46886	0.491001	0.50791	0.499264
18	0.366153	0.371031	0.3791	0.394355	0.414695	0.440125	0.469603	0.491739	0.508643	0.5

## Sheet: Girls WHR
girls WHR	WHR Percentiles
age (years)	Third	Fifth	Tenth	25	50	75	90	95	97	adult cuf-off WHR=0.85
3	0.833968	0.842014	0.854761	0.877044	0.903379	0.931549	0.958642	0.975723	0.987174	1.01281
3.5	0.826265	0.834249	0.846904	0.86904	0.895228	0.923272	0.950274	0.967315	0.978747	1.00436
4	0.818362	0.826286	0.838849	0.86084	0.886879	0.914792	0.941699	0.958695	0.970102	0.995678
4.5	0.810273	0.81814	0.830617	0.852469	0.878365	0.906151	0.93296	0.949909	0.96129	0.986825
5	0.802182	0.809998	0.822399	0.844127	0.869894	0.897564	0.924283	0.941186	0.952543	0.978036
5.5	0.794095	0.801867	0.814202	0.835822	0.861477	0.889045	0.915685	0.932548	0.943881	0.969336
6	0.786068	0.793803	0.80608	0.82761	0.853171	0.880657	0.907236	0.924069	0.935387	0.960819
6.5	0.778356	0.786058	0.798288	0.819745	0.845236	0.872667	0.899213	0.916036	0.927352	0.952792
7	0.771256	0.778932	0.791125	0.812527	0.837974	0.86538	0.891928	0.908766	0.920096	0.945589
7.5	0.764946	0.772602	0.784765	0.80613	0.831556	0.858969	0.885554	0.90243	0.913794	0.939381
8	0.759419	0.767057	0.779197	0.800537	0.825959	0.853404	0.880053	0.896988	0.9084	0.934119
8.5	0.754541	0.762163	0.774282	0.795605	0.821036	0.848529	0.875264	0.892275	0.903747	0.929629
9	0.750044	0.757648	0.769748	0.791055	0.816503	0.844055	0.870892	0.887991	0.899533	0.925605
9.5	0.745544	0.75313	0.765207	0.786496	0.811959	0.839576	0.866527	0.883724	0.895345	0.921632
10	0.740695	0.748256	0.760302	0.781562	0.807033	0.834715	0.861787	0.879094	0.890802	0.91733
10.5	0.735125	0.742652	0.754653	0.775862	0.801324	0.829061	0.856256	0.873678	0.885482	0.912277
11	0.728556	0.736034	0.747969	0.769094	0.794515	0.822284	0.849593	0.867132	0.879035	0.906118
11.5	0.720979	0.728392	0.740235	0.761235	0.786573	0.814341	0.841742	0.859393	0.871395	0.89878
12	0.712811	0.720143	0.731869	0.752706	0.777923	0.805657	0.833134	0.850893	0.862997	0.890702
12.5	0.704713	0.711955	0.723551	0.744202	0.769275	0.79696	0.824509	0.842382	0.854595	0.882648
13	0.69719	0.70434	0.715804	0.736265	0.761189	0.788824	0.816448	0.83444	0.846769	0.875194
13.5	0.690643	0.697708	0.709049	0.729333	0.754121	0.781713	0.809417	0.827532	0.839977	0.868781
14	0.68529	0.692281	0.703515	0.723647	0.748319	0.775881	0.803666	0.821899	0.834457	0.863622
14.5	0.681063	0.687993	0.699139	0.719146	0.743725	0.771265	0.799125	0.817462	0.830119	0.859603
15	0.67773	0.684612	0.695689	0.715597	0.740101	0.767624	0.795545	0.813967	0.826706	0.856454
15.5	0.675174	0.682019	0.693043	0.712873	0.737319	0.76483	0.792798	0.811288	0.82409	0.854047
16	0.673358	0.680177	0.691162	0.710938	0.735342	0.762844	0.790847	0.809386	0.822235	0.852345
16.5	0.672169	0.678971	0.689931	0.709671	0.734048	0.761544	0.78957	0.808143	0.821023	0.851234
17	0.671442	0.678233	0.689178	0.708896	0.733257	0.760749	0.78879	0.807382	0.820282	0.850556
17.5	0.671044	0.677829	0.688766	0.708472	0.732824	0.760314	0.788363	0.806966	0.819876	0.850186
18	0.670845	0.677627	0.688559	0.708259	0.732607	0.760096	0.788149	0.806758	0.819673	0.85
